# Supplementary material for: Chicken Immune Cell Assay to Model Adaptive Immune Responses In Vitro
Source: Animals (Basel). 2021 Dec 19;11(12):3600. doi: 10.3390/ani11123600 (PMC8697874; doi:10.3390/ani11123600)
Supplement: Supplementary file 1 [file animals-11-03600-s001.zip]

Archive with 16 entries (16 files):
- Figure S4f.png
- Figure S1a.jpg
- Figure S1b.jpg
- Figure S2a.jpg
- Figure S2b.jpg
- Figure S3a.png
- Figure S3b.png
- Figure S3c.png
- Figure S3d.png
- Figure S3e.png
- Figure S3f.png
- Figure S4a.png
- Figure S4b.png
- Figure S4c.png
- Figure S4d.png
- Figure S4e.png
